# Supplementary material for: Adrenomedullin 2 improves bone regeneration in type 1 diabetic rats by restoring imbalanced macrophage polarization and impaired osteogenesis
Source: Stem Cell Res Ther. 2021 May 13;12:288. doi: 10.1186/s13287-021-02368-9 (PMC8117361; doi:10.1186/s13287-021-02368-9)
Supplement: Supplementary file 3 — Additional file 3. [file 13287_2021_2368_MOESM3_ESM.txt]

US	[C]	UK	[C]
-----
among	1	amongst	0
analyzed	6	analysed	0
analyzes	0	analyses	2
anesthesia	1	anaesthesia	0
caliber	1	calibre	0
center	1	centre	0
characterized	1	characterised	0
fetal	2	foetal	0
hematoxylin	3	haematoxylin	0
hypothesized	1	hypothesised	0
jeopardized	2	jeopardised	0
normalization	1	normalisation	0
normalized	1	normalised	0
orthopedic	0	orthopaedic	1
orthopedics	1	orthopaedics	0
polarization	46	polarisation	0
practice	2	practise	0
program	1	programme	0
signaling	17	signalling	0
toward	0	towards	1
tumor	2	tumour	0
visualized	1	visualised	0
while	2	whilst	0
mineralization	3	mineralisation	0
mineralized	1	mineralised	0
-----
